# Supplementary material for: CD47 blockade ameliorates autoimmune vasculitis via efferocytosis of neutrophil extracellular traps
Source: JCI Insight. 2023 Aug 8;8(15):e167486. doi: 10.1172/jci.insight.167486 (PMC10445685; doi:10.1172/jci.insight.167486)
Supplement: Supporting data values [file jciinsight-8-167486-s067.xlsx]

## Sheet: Figure 1B
Fig 1B
MGA	AAV	LN class IV	LN class V
0.025202	9.01712	0.408509	0.810815
0.048623	5.15044	0.129157	2.3306
0.227841	10.3272	0.240958	1.27003
4.83604	11.9395	0.231259	2.37268
4.25607	1.63715
7.18351	8.66791
5.3344	3.51525
5.23887

## Sheet: Figure 2C
Fig2C
no stimuli	TNF-α	TNF-α+ healthy IgG	TNF-α+ ANCA-IgG
5534	5264	5936	7181
5326	5408	5773	7350
5545	5339	6051	7575
5558	5555	5916	7451
	5526	5778	7507

## Sheet: Figure 3B
Fig 3B
non-stimulated	NETs	NETs+ CT-Ab	NETs+ anti-CD47 mAb	NETs+ anti-CD47 F(ab')2	NETs+ anti-CD47 mAb+ FcR blocker	Apoptosis	TNF-α+healthy IgGs
0	3.09278	8.54701	24.2236	3.31325	6.92042	19.7368	4.32099
0	0.97561	9.09091	9.73783	2.91262	8.57143	15.7534	2.01149
1.72414	4.12698	5.36913	18.2482	2.51572	4.84429	31.5625	7
2.01005	5.71429	5.26316	11.1842	0.729927	3.10078	14.9466	4.06091
		10	32.2917	1.8315	8.73016		3.49854

## Sheet: Figure 3D
Fig 3D
	non-stimulated	non-stimulated	non-stimulated	Apoptosis	Apoptosis	Apoptosis	NETs	NETs	NETs+CT-Ab	NETs+CT-Ab	NETs+CT-Ab	NETs+ anti-CD47 mAb	NETs+ anti-CD47 mAb	NETs+ anti-CD47 mAb
0 min	0	0.30303	0	0	0.0294118	0	0	0	0.344828	0	0	0.967742	0.30303	1.17647
7 min	0	0.606061	0	0.625	0.263158	1.07143	0.25	0	0.344828	0	0	1.5625	1.14286	1.57895
14 min	0	0.606061	0	1.81818	1.25	1.07143	0.25	0	0.344828	0.384615	0.357143	1.51515	1.66667	1.11111
21 min	0	0.588235	0	2.12121	0.952381	1.72414	0.526316	0	0.666667	0.384615	0.689655	1.5625	1.66667	1.05263
28 min	0	0.571429	0	2.12121	1.16279	1.72414	0.5	0.294118	1	0.384615	1.03448	1.875	1.57895	1.57895
35 min	0.344828	0.588235	0	2.64706	1.70732	0.967742	0.75	0.285714	1	0.37037	1	2.1875	2.05128	2.77778
42 min	0.333333	1.17647	0	3.14286	1.90476	1.33333	0.526316	0.285714	1.33333	0	0.967742	2.58065	2.30769	2.63158
49 min	0.333333	1.47059	0	3.42857	1.90476	1.29032	0.789474	0.571429	1.33333	0.384615	0.645161	3.22581	2.30769	2.63158
56 min	0	1.47059	0	3.82353	2.43902	2.25807	0.769231	0.857143	1.66667	1.15385	0.645161	3.54839	2.63158	2.10526
63 min	0	1.76471	0	3.82353	2.55814	2.58065	0.769231	0.833333	1.66667	1.15385	0.606061	4.19355	2.63158	2.77778

## Sheet: Figure 3E
Fig 3E
IL1B
macrophages	macrophages+ non-stimulated neutrophils	macrophages+ NETs+ CT-Ab	macrophages+ NETs+ anti-CD47 mAb
0.936467	2.80558	3.46175	6.35922
1.15289	3.46979	3.42796	5.8783
1	4.14982	2.93854	7.54594
0.786708	5.43621	3.10986	6.28712
IL8
macrophages	macrophages+ non-stimulated neutrophils	macrophages+ NETs+ CT-Ab	macrophages+ NETs+ anti-CD47 mAb
1.0487	2.06094	2.52985	3.73589
0.810987	2.42141	2.50594	4.18202
1	1.63722	2.44062	3.60488
0.775339	2.03503	2.26718	3.45539
MCP1
macrophages	macrophages+ non-stimulated neutrophils	macrophages+ NETs+ CT-Ab	macrophages+ NETs+ anti-CD47 mAb
0.934781	1.34495	3.29871	3.77035
0.88029	1.619	2.56294	4.12216
1	1.60353	2.4163	4.19276
0.67364	1.54547	2.43741	3.64003
TNFA
macrophages	macrophages+ non-stimulated neutrophils	macrophages+ NETs+ CT-Ab	macrophages+ NETs+ anti-CD47 mAb
0.919805	2.00416	4.17521	5.06478
0.766124	2.03517	3.34093	5.07955
1	1.97117	3.18987	5.60009
1.33177	1.88949	3.33757	5.0704

## Sheet: Figure 4A
Fig4A
serum Cr
CT-Ab	anti-CD47 mAb
1.08091	0.920245
1.29513	0.43825
0.9738	0.75958
0.9738	0.9738
1.02736	0.22403
0.384695	0.33114
glomerular score
CT-Ab	anti-CD47 mAb
3	2
3	2
3	1
3	3
3	2
2	2

## Sheet: Figure 4B
Fig4B
CT-Ab	anti-CD47 mAb
0.720082	0.19428
1.20503	0.316169
0.751729	0.64458
1.16212	0.925287
1.14606	0.86253
0.911349

## Sheet: Figure 4C
Fig4B
Ifna
CT-Ab	anti-CD47 mAb
0.524895	0.375543
0.340093	0.277931
0.316319	0.158445
0.901313	0.17493
0.779975	0.160328
0.75673	0.04343
Ifng
CT-Ab	anti-CD47 mAb
0.33314	0.355643
1.4008	0.486075
0.877183	0.152719
0.784965	0.20756
1.48437	0.239053
1.00212	0.981391
Mcp1
CT-Ab	anti-CD47 mAb
0.679832	0.396104
0.45603	0.299816
0.525623	0.147445
1.18987	0.332921
1.50697	0.130933
1.27337	0.090083
Prf1
CT-Ab	anti-CD47 mAb
0.433349	0.602758
3.89872	1.04895
3.29539	0.323794
2.45385	0.445856
13.0837	0.271101
11.2352	2.14935
Il1b
CT-Ab	anti-CD47 mAb
0.296006	0.208671
0.894529	0.56896
1.84363	0.275648
0.582306	0.051886
1.56331	0.451141
1.13583	0.261539

## Sheet: Figure 5A
Fig5A
CT-Ab	anti-CD47 mAb
1.98	3.26
2.98	2.86
1.09	4.18
4.63	6.04
4.12	6.97
6.35	4.59

## Sheet: Figure 5B
Fig 5B
Nos2
CT-Ab	anti-CD47 mAb
0.139772	0.063891
0.062887	0.109918
0.066263	0.162386
0.351866	0.031604
0.072376	0.412724
0.119415	0.007194
Cd206
CT-Ab	anti-CD47 mAb
0.035341	0.02092
0.162105	0.23631
0.1494	0.058337
0.086876	0.047137
0.521757	0.179879
0.843523	0.185694

[truncated: 10 more sheets: Figure 5C, Figure 5D, Supplementary Figure S1B, Supplementary Figure S1D, Supplementary Figure S2B, Supplementary Figure S2D, Supplementary Figure S3B, Supplementary Figure S3D, Supplementary Figure S4D, Supplementary Figure S5B]
